# Supplementary material for: Suppressing Effect of Na+/Ca2+ Exchanger (NCX) Inhibitors on the Growth of Melanoma Cells
Source: Int J Mol Sci. 2022 Jan 14;23(2):901. doi: 10.3390/ijms23020901 (PMC8780355; doi:10.3390/ijms23020901)
Supplement: Supplementary file 1 [file ijms-23-00901-s001.zip]

Archive with 1 entries (1 files):
- ijms-1490960-supplementary.pdf
